# Supplementary material for: Optimization of a Novel Mandelamide-Derived Pyrrolopyrimidine Series of PERK Inhibitors
Source: Pharmaceutics. 2022 Oct 19;14(10):2233. doi: 10.3390/pharmaceutics14102233 (PMC9611727; doi:10.3390/pharmaceutics14102233)
Supplement: Supplementary file 1 [file pharmaceutics-14-02233-s001.zip]

Archive with 1 entries (1 files):
- pharmaceutics-1924436-supplementary.pdf
